# Supplementary material for: Apple Derived Exosomes Improve Collagen Type I Production and Decrease MMPs during Aging of the Skin through Downregulation of the NF-κB Pathway as Mode of Action
Source: Cells. 2022 Dec 7;11(24):3950. doi: 10.3390/cells11243950 (PMC9776931; doi:10.3390/cells11243950)
Supplement: Supplementary file 1 [file cells-11-03950-s001.zip]

Archive with 1 entries (1 files):
- cells-2047126-supplementary.pdf
